# Supplementary material for: Uniclust databases of clustered and deeply annotated protein sequences and alignments
Source: Nucleic Acids Res. 2016 Nov 29;45(Database issue):D170–6. doi: 10.1093/nar/gkw1081 (PMC5614098; doi:10.1093/nar/gkw1081)
Supplement: Supplementary Data [file gkw1081_Supp.zip]

Archive with 2 entries (2 files):
- nar-02370-data-e-2016-File011.zip
- supplemental.pdf
